# Supplementary material for: Symbiodiniaceae and Ruegeria sp. Co-Cultivation to Enhance Nutrient Exchanges in Coral Holobiont
Source: Microorganisms. 2024 Jun 17;12(6):1217. doi: 10.3390/microorganisms12061217 (PMC11205819; doi:10.3390/microorganisms12061217)
Supplement: Supplementary file 1 [file microorganisms-12-01217-s001.zip]

Archive with 1 entries (1 files):
- microorganisms-3058815-supplementary.pdf
